# Supplementary material for: Carotenoid metabolism strengthens the link between feather coloration and individual quality
Source: Nat Commun. 2018 Jan 8;9:73. doi: 10.1038/s41467-017-02649-z (PMC5758789; doi:10.1038/s41467-017-02649-z)
Supplement: Supplementary file 4 — Supplementary Data 1 [file 41467_2017_2649_MOESM4_ESM.csv]

Author	Year	ExpPop	ID	Life History Trait	Category	Color	Species	Carot	Color Variable	Sex	animal	Sample Size	r	Z-transf	Variance	SE	LCL	UCL	Phylo.Graph
Van Oort and Dawson	2005	47	183	Body Condition	Condition	Red	Common Redpoll	Converted	PCA	M	Carduelis_flammea	7	-0.23	-0.234189467	0.25	0.5	-1.21	0.75	18
Harper	1999	17	57	Condition	Condition	Yellow	European Greenfinch	Converted	Color Chart	M	Carduelis_chloris	42	-0.557982212	-0.629898342	0.025641026	0.160128154	-0.871833394	-0.244131031	17
Harper	1999	17	58	Condition	Condition	Yellow	European Greenfinch	Converted	Color Chart	M	Carduelis_chloris	35	-0.060728122	-0.060802941	0.03125	0.176776695	-0.407210445	0.2857542	17
Harper	1999	17	59	Condition	Condition	Yellow	European Greenfinch	Converted	Color Chart	F	Carduelis_chloris	29	0.009424743	0.009425022	0.038461538	0.196116135	-0.374962882	0.393812368	17
Chui et al	2011	3	10	Body Condition	Condition	Yellow	Golden-crowned Kinglet	Converted	Saturation	M	Regulus_satrapa	116	0.002649055	0.002649062	0.008849558	0.094072087	-0.181732235	0.187030346	6
Chui et al	2011	3	11	Body Condition	Condition	Yellow	Golden-crowned Kinglet	Converted	Saturation	F	Regulus_satrapa	67	0.226041789	0.230014161	0.015625	0.125	-0.018958211	0.471041789	6
Chui et al	2011	3	12	Body Condition	Condition	Yellow	Golden-crowned Kinglet	Converted	Hue	M	Regulus_satrapa	116	0.002649055	0.002649062	0.008849558	0.094072087	-0.181732235	0.187030346	6
Chui et al	2011	3	13	Body Condition	Condition	Yellow	Golden-crowned Kinglet	Converted	Hue	F	Regulus_satrapa	67	0.216612144	0.220098713	0.015625	0.125	-0.028387856	0.461612144	6
Shawkey et al	2009	40	143	Body Condition	Condition	Red	House Finch	Converted	Hue	M	Carpodacus_mexicanus	29	0.040837866	0.040860591	0.038461538	0.196116135	-0.343549759	0.425225491	15
Harper	1999	17	67	Condition	Condition	Red	Linnet	Converted	Color Chart	M	Carduelis_cannabina	32	-0.197597453	-0.200231147	0.034482759	0.185695338	-0.561560315	0.16636541	21
Harper	1999	17	68	Condition	Condition	Red	Linnet	Converted	Color Chart	M	Carduelis_cannabina	26	-0.141253972	-0.142204847	0.043478261	0.208514414	-0.549942223	0.26743428	21
Jawor et al	2004	27	102	Condition	Condition	Red	Northern Cardinal	Converted	PCA	F	Cardinalis_cardinalis	84	0.282842712	0.290769289	0.012345679	0.111111111	0.065064935	0.50062049	9
Jones et al	2010	28	105	Body Condition	Condition	Red	Northern Cardinal	Converted	PCA	M	Cardinalis_cardinalis	129	0.066294894	0.066392273	0.007936508	0.089087081	-0.108315784	0.240905572	9
Jones et al	2010	28	106	Body Condition (Mass)	Condition	Red	Northern Cardinal	Converted	PCA	F	Cardinalis_cardinalis	145	0.062622429	0.062704482	0.007042254	0.083918136	-0.101857117	0.227101975	9
Maney et al	2008	32	114	Body Condition	Condition	Red	Northern Cardinal	Converted	PCA	M	Cardinalis_cardinalis	20	0.277	0.284429817	0.058823529	0.242535625	-0.198369825	0.752369825	9
Maney et al	2008	32	115	Body Condition	Condition	Red	Northern Cardinal	Converted	PCA	F	Cardinalis_cardinalis	18	-0.054	-0.05405258	0.066666667	0.25819889	-0.560069824	0.452069824	9
Estep et al	2006	11	42	Body Condition	Condition	Red	Red Fody	Converted	Chroma	M	Foudia_madagascariensis	82	0.141	0.141945714	0.012658228	0.11250879	-0.079517229	0.361517229	7
Edler and Friedl	2010	10	39	Body Condition	Condition	Red	Southern Red Bishop	Converted	PCA	M	Euplectes_orix	52	0.215073376	0.218484752	0.020408163	0.142857143	-0.064926624	0.495073376	8
Dunn et al b	2010	9	37	Body Mass	Condition	Yellow	Common Yellowthroat	Dietary	Saturation	M	Geothlypis_trichas	69	0.004	0.004000021	0.015151515	0.123091491	-0.237259322	0.245259322	10
Dauwe and Eens	2008	4	18	Condition	Condition	Yellow	Great Tit	Dietary	Chroma	Both	Parus_major	62	0.060794462	0.060869526	0.016949153	0.130188911	-0.194375804	0.315964727	4
Dauwe and Eens	2008	4	19	Condition	Condition	Yellow	Great Tit	Dietary	Hue	Both	Parus_major	62	0.06209703	0.062177031	0.016949153	0.130188911	-0.193073236	0.317267295	4
Dauwe and Eens	2008	4	20	Condition	Condition	Yellow	Great Tit	Dietary	Saturation	Both	Parus_major	62	0.116966646	0.117504483	0.016949153	0.130188911	-0.138203619	0.372136912	4
Galvan	2010	16	56	Condition	Condition	Yellow	Great Tit	Dietary	PCA	M	Parus_major	33	0.392262999	0.414471767	0.033333333	0.182574186	0.034417594	0.750108403	4
Harper	1999	17	63	Condition	Condition	Yellow	Great Tit	Dietary	Color Chart	M	Parus_major	30	0.222590971	0.226380499	0.037037037	0.19245009	-0.154611205	0.599793146	4
Harper	1999	17	64	Condition	Condition	Yellow	Great Tit	Dietary	Color Chart	F	Parus_major	31	0.294237824	0.303199464	0.035714286	0.188982237	-0.07616736	0.664643007	4
Isaksson et al b	2008	26	100	Condition	Condition	Yellow	Great Tit	Dietary	Chroma	Both	Parus_major	83	0.117187175	0.117728076	0.0125	0.111803399	-0.101947487	0.336321837	4
Isaksson et al b	2008	26	101	Condition	Condition	Yellow	Great Tit	Dietary	Hue	Both	Parus_major	83	0.086279596	0.086494651	0.0125	0.111803399	-0.132855066	0.305414258	4
Senar et al b	2003	38	137	Feather growth rate	Condition	Yellow	Great Tit	Dietary	Chroma	Both	Parus_major	142	0.0021	0.002100003	0.007194245	0.084818893	-0.16414503	0.16834503	4
Senar et al b	2003	38	138	Feather growth rate	Condition	Yellow	Great Tit	Dietary	Hue	Both	Parus_major	142	0.1822	0.18425729	0.007194245	0.084818893	0.01595497	0.34844503	4
Senar et al c	2008	39	139	Body Condition	Condition	Yellow	Great Tit	Dietary	Hue	Both	Parus_major	36	0.133747748	0.134553933	0.03030303	0.174077656	-0.207444457	0.474939954	4
Senar et al c	2008	39	140	Body Condition	Condition	Yellow	Great Tit	Dietary	Chroma	Both	Parus_major	36	0.361157559	0.378216455	0.03030303	0.174077656	0.019965354	0.702349765	4
Senar et al c	2008	39	141	Body Condition	Condition	Yellow	Great Tit	Dietary	Chroma	Both	Parus_major	1141	0.100228717	0.10056638	0.000878735	0.029643458	0.042127538	0.158329895	4
Senar et al c	2008	39	142	Body Condition	Condition	Yellow	Great Tit	Dietary	Hue	Both	Parus_major	1141	0.046134847	0.046167621	0.000878735	0.029643458	-0.011966331	0.104236026	4
Parker et al	2003	36	127	Body Condition	Condition	Yellow	Kentucky Warbler	Dietary	PCA	M	Oporornis_formosus	29	0.06	0.060072156	0.038461538	0.196116135	-0.324387625	0.444387625	11
Harper	1999	17	71	Condition	Condition	Yellow	Yellowhammer	Dietary	Color Chart	M	Emberiza_citrinella	33	0.171529416	0.173242018	0.033333333	0.182574186	-0.186315988	0.52937482	13
Van Oort and Dawson	2005	47	184	Disease Survival	Immune	Red	Common Redpoll	Converted	PCA	M	Carduelis_flammea	39	-0.3672	-0.385182858	0.027777778	0.166666667	-0.693866667	-0.040533333	18
Vinkler et al	2012	48	185	PHA response	Immune	Red	Common Rosefinch	Converted	Saturation	M	Carpodacus_erythrinus	45	0.3817	0.402048064	0.023809524	0.15430335	0.079265434	0.684134566	16
Aguilera et al	2007	1	1	Antibody	Immune	Yellow	European Greenfinch	Converted	Chroma	M	Carduelis_chloris	16	-0.726502461	-0.921280159	0.076923077	0.277350098	-1.270108653	-0.182896269	17
Horak et al c	2010	23	96	Oxidative Damage	Immune	Yellow	European Greenfinch	Converted	Chroma	M	Carduelis_chloris	57	0.014140722	0.014141664	0.018518519	0.136082763	-0.252581495	0.280862938	17
Brawner et al	2000	2	2	MG	Immune	Red	House Finch	Converted	Hue	M	Carpodacus_mexicanus	25	0.176	0.177851799	0.045454545	0.213200716	-0.241873404	0.593873404	15
Brawner et al	2000	2	3	MG	Immune	Red	House Finch	Converted	Saturation	M	Carpodacus_mexicanus	25	0.158	0.159334822	0.045454545	0.213200716	-0.259873404	0.575873404	15
Brawner et al	2000	2	4	MGxCocc	Immune	Red	House Finch	Converted	Hue	M	Carpodacus_mexicanus	38	0.799751606	1.097922686	0.028571429	0.169030851	0.468451138	1.131052074	15
Brawner et al	2000	2	5	MGxCocc	Immune	Red	House Finch	Converted	Saturation	M	Carpodacus_mexicanus	38	0.666730041	0.804833038	0.028571429	0.169030851	0.335429573	0.998030509	15
Brawner et al	2000	2	8	MG	Immune	Red	House Finch	Converted	Hue	M	Carpodacus_mexicanus	6	0.714434508	0.896183588	0.333333333	0.577350269	-0.417172019	1.846041036	15
Brawner et al	2000	2	9	MGxCocc	Immune	Red	House Finch	Converted	Hue	M	Carpodacus_mexicanus	8	0.735391052	0.940367495	0.2	0.447213595	-0.141147595	1.6119297	15
Hill and Farmer	2005	18	73	Disease Clearence	Immune	Red	House Finch	Converted	Hue	M	Carpodacus_mexicanus	22	-0.156918191	-0.15822551	0.052631579	0.229415734	-0.60657303	0.292736647	15
Hill and Farmer	2005	18	74	Disease Clearence	Immune	Red	House Finch	Converted	Hue	M	Carpodacus_mexicanus	22	0.557982212	0.629898342	0.052631579	0.229415734	0.108327374	1.00763705	15
Hill and Farmer	2005	18	75	Disease Resistance	Immune	Red	House Finch	Converted	Hue	M	Carpodacus_mexicanus	24	0.094212901	0.094493142	0.047619048	0.21821789	-0.333494163	0.521919966	15
Hill et al -b	2004	20	87	Pathogen Infection	Immune	Red	House Finch	Converted	Hue	M	Carpodacus_mexicanus	31	0.341250074	0.355506681	0.035714286	0.188982237	-0.02915511	0.711655257	15
Hill et al -b	2004	20	88	Pathogen Infection	Immune	Red	House Finch	Converted	Saturation	M	Carpodacus_mexicanus	31	0.334065862	0.347397911	0.035714286	0.188982237	-0.036339322	0.704471045	15
Shawkey et al	2009	40	144	Total bacteria	Immune	Red	House Finch	Converted	Hue	M	Carpodacus_mexicanus	29	0.219468622	0.223097773	0.038461538	0.196116135	-0.164919003	0.603856247	15
Maney et al	2008	32	116	H:L	Immune	Red	Northern Cardinal	Converted	PCA	M	Cardinalis_cardinalis	20	-0.653	-0.780511159	0.058823529	0.242535625	-1.128369825	-0.177630175	9
Maney et al	2008	32	117	H:L	Immune	Red	Northern Cardinal	Converted	PCA	F	Cardinalis_cardinalis	18	0.037	0.037016898	0.066666667	0.25819889	-0.469069824	0.543069824	9
Maney et al	2008	32	118	WBC	Immune	Red	Northern Cardinal	Converted	PCA	M	Cardinalis_cardinalis	20	-0.06	-0.060072156	0.058823529	0.242535625	-0.535369825	0.415369825	9
Maney et al	2008	32	119	WBC	Immune	Red	Northern Cardinal	Converted	PCA	F	Cardinalis_cardinalis	18	-0.68	-0.829114038	0.066666667	0.25819889	-1.186069824	-0.173930176	9
Edler and Friedl	2010	10	40	H/L ratio	Immune	Red	Southern Red Bishop	Converted	PCA	M	Euplectes_orix	52	0.375907685	0.395285315	0.020408163	0.142857143	0.095907685	0.655907685	8
del Cerro et al	2010	5	24	Stress Protein	Immune	Yellow	Blue Tit	Dietary	Chroma	Both	Parus_caeruleus	221	0.192586026	0.195021422	0.004587156	0.067728546	0.059838076	0.325333977	5
Figuerola et al	1999	12	45	Leucocyte Count	Immune	Yellow	Cirl Bunting	Dietary	Chroma	Both	Emberiza_cirlus	20	-0.323207642	-0.335224792	0.058823529	0.242535625	-0.798577467	0.152162183	14
Figuerola et al	1999	12	46	Leucocyte Count	Immune	Yellow	Cirl Bunting	Dietary	Hue	Both	Emberiza_cirlus	20	-0.229874301	-0.234056751	0.058823529	0.242535625	-0.705244126	0.245495524	14
Dunn et al b	2010	9	38	Immunoglobulin	Immune	Yellow	Common Yellowthroat	Dietary	Saturation	M	Geothlypis_trichas	69	-0.001	-0.001	0.015151515	0.123091491	-0.242259322	0.240259322	10
Freeman-Gallant et al	2011	15	53	Oxidative Damage	Immune	Yellow	Common Yellowthroat	Dietary	Chroma	M	Geothlypis_trichas	23	0.25	0.255412812	0.05	0.223606798	-0.188269324	0.688269324	10
Freeman-Gallant et al	2011	15	54	Oxidative Damage	Immune	Yellow	Common Yellowthroat	Dietary	Chroma	M	Geothlypis_trichas	33	0.34542464	0.36023912	0.033333333	0.182574186	-0.012420764	0.703270044	10
Freeman-Gallant et al	2011	15	55	Oxidative Damage	Immune	Yellow	Common Yellowthroat	Dietary	Chroma	M	Geothlypis_trichas	18	0.325799404	0.338121596	0.066666667	0.25819889	-0.18027042	0.831869228	10
Dauwe and Eens	2008	4	21	Environmental Pollutant	Immune	Yellow	Great Tit	Dietary	Chroma	Both	Parus_major	62	0.253001308	0.258616782	0.016949153	0.130188911	-0.002168958	0.508171573	4
Dauwe and Eens	2008	4	22	Environmental Pollutant	Immune	Yellow	Great Tit	Dietary	Hue	Both	Parus_major	62	0.282569729	0.290472592	0.016949153	0.130188911	0.027399463	0.537739994	4
Dauwe and Eens	2008	4	23	Environmental Pollutant	Immune	Yellow	Great Tit	Dietary	Saturation	Both	Parus_major	62	0.060794462	0.060869526	0.016949153	0.130188911	-0.194375804	0.315964727	4
Dufva and Allander	1995	7	27	Heterophils	Immune	Yellow	Great Tit	Dietary	Color Chart	M	Parus_major	45	-0.33	-0.342828254	0.023809524	0.15430335	-0.632434566	-0.027565434	4
Dufva and Allander	1995	7	28	Eosinophils	Immune	Yellow	Great Tit	Dietary	Color Chart	M	Parus_major	45	-0.1	-0.100335348	0.023809524	0.15430335	-0.402434566	0.202434566	4
Dufva and Allander	1995	7	29	Basophils	Immune	Yellow	Great Tit	Dietary	Color Chart	M	Parus_major	45	0.23	0.234189467	0.023809524	0.15430335	-0.072434566	0.532434566	4
Dufva and Allander	1995	7	30	Lymphocytes	Immune	Yellow	Great Tit	Dietary	Color Chart	M	Parus_major	45	-0.32	-0.331647109	0.023809524	0.15430335	-0.622434566	-0.017565434	4
Dufva and Allander	1995	7	31	Monocytes	Immune	Yellow	Great Tit	Dietary	Color Chart	M	Parus_major	45	-0.001	-0.001	0.023809524	0.15430335	-0.303434566	0.301434566	4
Isaksson and Andersson	2008	24	97	Oxidative Damage	Immune	Yellow	Great Tit	Dietary	Chroma	Both	Parus_major	41	0.220254884	0.223923972	0.026315789	0.162221421	-0.097699102	0.538208869	4
Isaksson et al a	2007	25	98	Anti Oxidant Capacity	Immune	Yellow	Great Tit	Dietary	Chroma	Both	Parus_major	62	0.117070003	0.117609274	0.016949153	0.130188911	-0.138100263	0.372240268	4
Isaksson et al a	2007	25	99	Anti Oxidant Capacity	Immune	Yellow	Great Tit	Dietary	Hue	Both	Parus_major	62	0.253628637	0.259287126	0.016949153	0.130188911	-0.001541629	0.508798902	4
Losdat et al a	2011	30	111	Anti Oxidant Capacity	Immune	Yellow	Great Tit	Dietary	PCA	M	Parus_major	29	0.483779447	0.527906845	0.038461538	0.196116135	0.099391822	0.868167072	4
Losdat et al b	2011	31	112	Anti Oxidant Capacity	Immune	Yellow	Great Tit	Dietary	PCA	M	Parus_major	62	0.085322606	0.085530563	0.016949153	0.130188911	-0.16984766	0.340492871	4
Losdat et al b	2011	31	113	Oxidative Damage	Immune	Yellow	Great Tit	Dietary	PCA	M	Parus_major	66	0.080744748	0.080920915	0.015873016	0.125988158	-0.166192041	0.327681537	4
McGraw and Hill	2000	34	123	Parasite	Parasite	Yellow	American Goldfinch	Converted	Saturation	M	Carduelis_tristis	24	0.673171153	0.816519684	0.047619048	0.21821789	0.245464088	1.100878218	20
McGraw and Hill	2000	34	124	Parasite	Parasite	Yellow	American Goldfinch	Converted	Saturation	M	Carduelis_tristis	26	0.810290278	1.12787368	0.043478261	0.208514414	0.401602026	1.218978529	20
Harper	1999	17	60	Mites	Parasite	Yellow	European Greenfinch	Converted	Color Chart	M	Carduelis_chloris	42	0.558987753	0.631359683	0.025641026	0.160128154	0.245136571	0.872838934	17
Harper	1999	17	61	Mites	Parasite	Yellow	European Greenfinch	Converted	Color Chart	M	Carduelis_chloris	35	0.585077214	0.670147978	0.03125	0.176776695	0.238594891	0.931559537	17
Harper	1999	17	62	Mites	Parasite	Yellow	European Greenfinch	Converted	Color Chart	F	Carduelis_chloris	29	0.674519142	0.818988835	0.038461538	0.196116135	0.290131517	1.058906767	17
Horak et al b	2004	22	91	Parasite	Parasite	Yellow	European Greenfinch	Converted	Hue	M	Carduelis_chloris	24	0.280583264	0.288315067	0.047619048	0.21821789	-0.147123801	0.708290329	17
Horak et al b	2004	22	92	Parasite	Parasite	Yellow	European Greenfinch	Converted	Chroma	M	Carduelis_chloris	24	0.380745275	0.400930994	0.047619048	0.21821789	-0.04696179	0.80845234	17
Horak et al b	2004	22	93	Parasite	Parasite	Yellow	European Greenfinch	Converted	Hue	M	Carduelis_chloris	25	0.521460923	0.578344206	0.045454545	0.213200716	0.103587519	0.939334327	17
Horak et al b	2004	22	94	Parasite	Parasite	Yellow	European Greenfinch	Converted	Chroma	M	Carduelis_chloris	25	0.677177036	0.823881625	0.045454545	0.213200716	0.259303632	1.09505044	17
Horak et al b	2004	22	95	Parasite	Parasite	Yellow	European Greenfinch	Converted	Hue	M	Carduelis_chloris	26	0.473873121	0.515053297	0.043478261	0.208514414	0.06518487	0.882561373	17
Merila et al	1999	35	125	Parasite Intensity	Parasite	Yellow	European Greenfinch	Converted	PCA	Both	Carduelis_chloris	32	0.446017835	0.479718122	0.034482759	0.185695338	0.082054972	0.809980698	17
Merila et al	1999	35	126	Parasite Occurrence	Parasite	Yellow	European Greenfinch	Converted	PCA	Both	Carduelis_chloris	82	-0.017	-0.017001638	0.012658228	0.11250879	-0.237517229	0.203517229	17
Figuerola et al b	2003	13	47	Parasite	Parasite	Yellow	European Serin	Converted	Chroma	M	Serinus_serinus	29	0.586371914	0.672118822	0.038461538	0.196116135	0.201984289	0.970759538	19
Figuerola et al b	2003	13	48	Parasite	Parasite	Yellow	European Serin	Converted	Hue	M	Serinus_serinus	29	0.188068538	0.19033413	0.038461538	0.196116135	-0.196319087	0.572456163	19
Chui et al	2011	3	14	Parasite	Parasite	Yellow	Golden-crowned Kinglet	Converted	Saturation	M	Regulus_satrapa	116	0.077564281	0.077720392	0.008849558	0.094072087	-0.10681701	0.261945571	6
Chui et al	2011	3	15	Parasite	Parasite	Yellow	Golden-crowned Kinglet	Converted	Saturation	F	Regulus_satrapa	67	0.157340996	0.158659018	0.015625	0.125	-0.087659004	0.402340996	6
Chui et al	2011	3	16	Parasite	Parasite	Yellow	Golden-crowned Kinglet	Converted	Hue	M	Regulus_satrapa	116	0.006622517	0.006622613	0.008849558	0.094072087	-0.177758774	0.191003807	6
Chui et al	2011	3	17	Parasite	Parasite	Yellow	Golden-crowned Kinglet	Converted	Hue	F	Regulus_satrapa	67	0.271437304	0.278414796	0.015625	0.125	0.026437304	0.516437304	6
Brawner et al	2000	2	6	Cocc	Parasite	Red	House Finch	Converted	Hue	M	Carpodacus_mexicanus	32	0.528562319	0.588147995	0.034482759	0.185695338	0.164599456	0.892525182	15
Brawner et al	2000	2	7	Cocc	Parasite	Red	House Finch	Converted	Saturation	M	Carpodacus_mexicanus	32	0.288146013	0.296543225	0.034482759	0.185695338	-0.075816849	0.652108876	15
Shawkey et al	2009	40	145	Feather Bacteria	Parasite	Red	House Finch	Converted	Hue	M	Carpodacus_mexicanus	29	0.477066915	0.519180038	0.038461538	0.196116135	0.09267929	0.86145454	15
Thompson et al	1997	46	179	Parasite	Parasite	Red	House Finch	Converted	Color Chart	M	Carpodacus_mexicanus	60	0.042602817	0.04262862	0.01754386	0.132453236	-0.217005525	0.302211159	15
Thompson et al	1997	46	180	Parasite	Parasite	Red	House Finch	Converted	Color Chart	M	Carpodacus_mexicanus	39	0.505524582	0.556699618	0.027777778	0.166666667	0.178857915	0.832191248	15
Thompson et al	1997	46	181	Parasite	Parasite	Red	House Finch	Converted	Color Chart	M	Carpodacus_mexicanus	37	0.599398708	0.69220819	0.029411765	0.171498585	0.263261481	0.935535935	15
Thompson et al	1997	46	182	Parasite	Parasite	Red	House Finch	Converted	Color Chart	M	Carpodacus_mexicanus	38	0.702418753	0.872059015	0.028571429	0.169030851	0.371118286	1.033719221	15
Harper	1999	17	69	Mites	Parasite	Red	Linnet	Converted	Color Chart	M	Carduelis_cannabina	32	0.489261051	0.53508837	0.034482759	0.185695338	0.125298188	0.853223914	21
Harper	1999	17	70	Mites	Parasite	Red	Linnet	Converted	Color Chart	M	Carduelis_cannabina	26	0.571042208	0.649067989	0.043478261	0.208514414	0.162353957	0.97973046	21
Weatherhead et al	1993	49	186	Parasite intensity	Parasite	Red	Red-winged Blackbird	Converted	Color Chart	M	Agelaius_phoeniceus	45	0.17	0.171666664	0.023809524	0.15430335	-0.132434566	0.472434566	12
Weatherhead et al	1993	49	187	Parasite number	Parasite	Red	Red-winged Blackbird	Converted	Color Chart	M	Agelaius_phoeniceus	45	0.11	0.110446916	0.023809524	0.15430335	-0.192434566	0.412434566	12
Edler and Friedl	2010	10	41	Parasite	Parasite	Red	Southern Red Bishop	Converted	PCA	M	Euplectes_orix	52	0.378695465	0.39853583	0.020408163	0.142857143	0.098695465	0.658695465	8
del Cerro et al	2010	5	25	Parasite	Parasite	Yellow	Blue Tit	Dietary	Chroma	Both	Parus_caeruleus	221	0.154062136	0.15529869	0.004587156	0.067728546	0.021314185	0.286810086	5
Dufva and Allander	1995	7	32	Haemoproteus	Parasite	Yellow	Great Tit	Dietary	Color Chart	M	Parus_major	45	-0.24	-0.244774113	0.023809524	0.15430335	-0.542434566	0.062434566	4
Dufva and Allander	1995	7	33	Hepatozoon	Parasite	Yellow	Great Tit	Dietary	Color Chart	M	Parus_major	45	-0.17	-0.171666664	0.023809524	0.15430335	-0.472434566	0.132434566	4
Dufva and Allander	1995	7	34	Plasmodium	Parasite	Yellow	Great Tit	Dietary	Color Chart	M	Parus_major	45	-0.21	-0.213171347	0.023809524	0.15430335	-0.512434566	0.092434566	4
Fitze and Richner	2002	14	49	Parasite	Parasite	Yellow	Great Tit	Dietary	Hue	M	Parus_major	17	0.371790529	0.390499228	0.071428571	0.267261242	-0.152041506	0.895622563	4
Fitze and Richner	2002	14	50	Parasite	Parasite	Yellow	Great Tit	Dietary	Hue	F	Parus_major	24	0.137983878	0.138869737	0.047619048	0.21821789	-0.289723187	0.565690943	4
Fitze and Richner	2002	14	51	Parasite	Parasite	Yellow	Great Tit	Dietary	Saturation	M	Parus_major	17	0.166369303	0.167930274	0.071428571	0.267261242	-0.357462731	0.690201337	4
Fitze and Richner	2002	14	52	Parasite	Parasite	Yellow	Great Tit	Dietary	Saturation	F	Parus_major	24	0.093014872	0.093284521	0.047619048	0.21821789	-0.334692193	0.520721937	4
Harper	1999	17	65	Mites	Parasite	Yellow	Great Tit	Dietary	Color Chart	M	Parus_major	30	0.396341164	0.419300722	0.037037037	0.19245009	0.019138988	0.77354334	4
Harper	1999	17	66	Mites	Parasite	Yellow	Great Tit	Dietary	Color Chart	F	Parus_major	31	0.115128054	0.115640792	0.035714286	0.188982237	-0.25527713	0.485533237	4
Horak et al a	2001	21	89	Parasite	Parasite	Yellow	Great Tit	Dietary	Hue	Both	Parus_major	332	0	0	0.003039514	0.055131785	-0.108058298	0.108058298	4
Horak et al a	2001	21	90	Parasite	Parasite	Yellow	Great Tit	Dietary	Chroma	Both	Parus_major	332	0.111936736	0.112407799	0.003039514	0.055131785	0.003878438	0.219995034	4
Harper	1999	17	72	Mites	Parasite	Yellow	Yellowhammer	Dietary	Color Chart	M	Emberiza_citrinella	33	-0.171529416	-0.173242018	0.033333333	0.182574186	-0.52937482	0.186315988	13
Sundberg	1995	42	150	Parasite	Parasite	Yellow	Yellowhammer	Dietary	PCA	M	Emberiza_citrinella	63	0.06279052	0.062873236	0.016666667	0.129099445	-0.190244392	0.315825431	13
Sundberg	1995	42	151	Parasite	Parasite	Yellow	Yellowhammer	Dietary	PCA	F	Emberiza_citrinella	17	-0.078459096	-0.078620687	0.071428571	0.267261242	-0.60229113	0.445372938	13
Sundberg	1995	42	152	Parasite	Parasite	Yellow	Yellowhammer	Dietary	PCA	M	Emberiza_citrinella	139	-0.06279052	-0.062873236	0.007352941	0.085749293	-0.230859133	0.105278094	13
Sundberg	1995	42	153	Parasite	Parasite	Yellow	Yellowhammer	Dietary	PCA	F	Emberiza_citrinella	49	0.156434465	0.15772961	0.02173913	0.147441956	-0.132551769	0.445420699	13
Sundberg	1995	42	154	Parasite	Parasite	Yellow	Yellowhammer	Dietary	PCA	M	Emberiza_citrinella	50	-0.353474844	-0.369409207	0.021276596	0.145864991	-0.639370227	-0.06757946	13
Sundberg	1995	42	155	Parasite	Parasite	Yellow	Yellowhammer	Dietary	PCA	M	Emberiza_citrinella	21	-0.202787295	-0.205637682	0.055555556	0.23570226	-0.664763726	0.259189135	13
Hill et al-a	1999	19	76	Egg Date	Parental/Reproduction	Red	House Finch	Converted	Color Chart	M	Carpodacus_mexicanus	41	0.497379774	0.545818588	0.026315789	0.162221421	0.179425789	0.81533376	15
Hill et al-a	1999	19	77	Egg Date	Parental/Reproduction	Red	House Finch	Converted	Color Chart	M	Carpodacus_mexicanus	57	0.292166057	0.300932841	0.018518519	0.136082763	0.025443841	0.558888274	15
Hill et al-a	1999	19	78	Egg Date	Parental/Reproduction	Red	House Finch	Converted	Color Chart	M	Carpodacus_mexicanus	60	0.343858201	0.358461543	0.01754386	0.132453236	0.084249859	0.603466543	15
Hill et al-a	1999	19	79	Egg Date	Parental/Reproduction	Red	House Finch	Converted	Color Chart	M	Carpodacus_mexicanus	47	0.167355687	0.168944908	0.022727273	0.150755672	-0.128125431	0.462836804	15
Hill et al-a	1999	19	80	Egg Date	Parental/Reproduction	Red	House Finch	Converted	Color Chart	M	Carpodacus_mexicanus	20	0.477066915	0.519180038	0.058823529	0.242535625	0.00169709	0.95243674	15
Hill et al-a	1999	19	81	Mate Pairing	Parental/Reproduction	Red	House Finch	Converted	Color Chart	M	Carpodacus_mexicanus	215	0.136058572	0.136907592	0.004716981	0.068680282	0.00144522	0.270671925	15
Hill et al-a	1999	19	82	Mate Pairing	Parental/Reproduction	Red	House Finch	Converted	Color Chart	M	Carpodacus_mexicanus	185	0.28342246	0.291399562	0.005494505	0.074124932	0.138137594	0.428707326	15
Hill et al-a	1999	19	83	Mate Pairing	Parental/Reproduction	Red	House Finch	Converted	Color Chart	M	Carpodacus_mexicanus	144	0.422764228	0.451053048	0.007092199	0.084215192	0.257702451	0.587826004	15
Hill et al-a	1999	19	84	Mate Pairing	Parental/Reproduction	Red	House Finch	Converted	Color Chart	M	Carpodacus_mexicanus	239	0.290697674	0.299328169	0.004237288	0.065094455	0.163112542	0.418282807	15
Hill et al-a	1999	19	85	Mate Pairing	Parental/Reproduction	Red	House Finch	Converted	Hue	M	Carpodacus_mexicanus	103	0.418072289	0.445353727	0.01	0.1	0.222072289	0.614072289	15
Hill et al-a	1999	19	86	Mate Pairing	Parental/Reproduction	Red	House Finch	Converted	Hue	M	Carpodacus_mexicanus	278	0.338292799	0.352163444	0.003636364	0.060302269	0.220100352	0.456485246	15
Jawor et al	2004	27	103	Nest Initiation	Parental/Reproduction	Red	Northern Cardinal	Converted	PCA	F	Cardinalis_cardinalis	34	0.360555128	0.377523832	0.032258065	0.179605302	0.008528736	0.71258152	9
Jawor et al	2004	27	104	Reproduction	Parental/Reproduction	Red	Northern Cardinal	Converted	PCA	F	Cardinalis_cardinalis	36	0.479583152	0.522442776	0.03030303	0.174077656	0.138390947	0.820775358	9
Linville et al	1998	29	107	Feeding/nestling/hour	Parental/Reproduction	Red	Northern Cardinal	Converted	Color Chart	M	Cardinalis_cardinalis	17	0.323917418	0.336017565	0.071428571	0.267261242	-0.199914616	0.847749452	9
Linville et al	1998	29	108	Feeding/nestling/hour	Parental/Reproduction	Red	Northern Cardinal	Converted	Color Chart	F	Cardinalis_cardinalis	17	0.587785252	0.674275478	0.071428571	0.267261242	0.063953218	1.111617286	9
Linville et al	1998	29	109	Proportion of Feeding	Parental/Reproduction	Red	Northern Cardinal	Converted	Color Chart	M	Cardinalis_cardinalis	17	0.600420225	0.693804042	0.071428571	0.267261242	0.076588191	1.124252259	9
Linville et al	1998	29	110	Proportion of Feeding	Parental/Reproduction	Red	Northern Cardinal	Converted	Color Chart	F	Cardinalis_cardinalis	17	0.661311865	0.795141561	0.071428571	0.267261242	0.137479831	1.185143899	9
Wolfenbarger	1999	50	188	Mating Success	Parental/Reproduction	Red	Northern Cardinal	Converted	Color Chart	M	Cardinalis_cardinalis	23	0.657733293	0.788808093	0.05	0.223606798	0.21946397	1.096002617	9
Wolfenbarger	1999	50	189	Mating Success	Parental/Reproduction	Red	Northern Cardinal	Converted	Color Chart	M	Cardinalis_cardinalis	23	0.436286483	0.467635028	0.05	0.223606798	-0.001982841	0.874555806	9
Wolfenbarger	1999	50	190	Fledgling Success	Parental/Reproduction	Red	Northern Cardinal	Converted	Color Chart	M	Cardinalis_cardinalis	29	0.551945765	0.621175235	0.038461538	0.196116135	0.16755814	0.93633339	9
Wolfenbarger	1999	50	191	Fledgling Success	Parental/Reproduction	Red	Northern Cardinal	Converted	Color Chart	M	Cardinalis_cardinalis	22	0.42094352	0.44883818	0.052631579	0.229415734	-0.028711319	0.870598358	9
Estep et al	2006	11	43	Clutch Size	Parental/Reproduction	Red	Red Fody	Converted	Chroma	M	Foudia_madagascariensis	13	-0.357260984	-0.373742604	0.1	0.316227766	-0.977067406	0.262545437	7
Estep et al	2006	11	44	Nest Initiation	Parental/Reproduction	Red	Red Fody	Converted	Chroma	M	Foudia_madagascariensis	13	0.1079	0.108321688	0.1	0.316227766	-0.511906421	0.727706421	7
Doutrelant et al	2008	6	26	Fledgling Success	Parental/Reproduction	Yellow	Blue Tit	Dietary	PCA	F	Parus_caeruleus	68	0.3258	0.338122264	0.015384615	0.124034735	0.08269192	0.56890808	5
Senar et al a	2002	37	129	Offspring Quality	Parental/Reproduction	Yellow	Blue Tit	Dietary	Hue	M	Parus_caeruleus	36	0.4292	0.45891562	0.03030303	0.174077656	0.088007794	0.770392206	5
Senar et al a	2002	37	130	Offspring Quality	Parental/Reproduction	Yellow	Blue Tit	Dietary	Hue	F	Parus_caeruleus	36	0.13	0.13073985	0.03030303	0.174077656	-0.211192206	0.471192206	5
Senar et al a	2002	37	131	Parental Care	Parental/Reproduction	Yellow	Blue Tit	Dietary	Hue	M	Parus_caeruleus	36	0.0505	0.050542995	0.03030303	0.174077656	-0.290692206	0.391692206	5
Senar et al a	2002	37	132	Parental Care	Parental/Reproduction	Yellow	Blue Tit	Dietary	Hue	F	Parus_caeruleus	36	0.0482	0.048237379	0.03030303	0.174077656	-0.292992206	0.389392206	5
Senar et al a	2002	37	133	Offspring Quality	Parental/Reproduction	Yellow	Blue Tit	Dietary	Chroma	M	Parus_caeruleus	36	0.2235	0.22733712	0.03030303	0.174077656	-0.117692206	0.564692206	5
Senar et al a	2002	37	134	Offspring Quality	Parental/Reproduction	Yellow	Blue Tit	Dietary	Chroma	F	Parus_caeruleus	36	0.0174	0.017401756	0.03030303	0.174077656	-0.323792206	0.358592206	5
Senar et al a	2002	37	135	Parental Care	Parental/Reproduction	Yellow	Blue Tit	Dietary	Chroma	M	Parus_caeruleus	36	0.0619	0.061979241	0.03030303	0.174077656	-0.279292206	0.403092206	5
Senar et al a	2002	37	136	Parental Care	Parental/Reproduction	Yellow	Blue Tit	Dietary	Chroma	F	Parus_caeruleus	36	0.0712	0.071320682	0.03030303	0.174077656	-0.269992206	0.412392206	5
Dunn et al	2007	8	35	Female Preference	Parental/Reproduction	Yellow	Common Yellowthroat	Dietary	Hue	M	Geothlypis_trichas	18	0.1093	0.109738397	0.066666667	0.25819889	-0.396769824	0.615369824	10
Dunn et al	2007	8	36	Female Preference	Parental/Reproduction	Yellow	Common Yellowthroat	Dietary	Saturation	M	Geothlypis_trichas	18	0.166	0.167550482	0.066666667	0.25819889	-0.340069824	0.672069824	10
Taff et al	2012	44	176	Mating Success Extra Pair	Parental/Reproduction	Yellow	Common Yellowthroat	Dietary	Chroma	M	Geothlypis_trichas	56	-0.33	-0.342828254	0.018867925	0.137360564	-0.599226705	-0.060773295	10
Taff et al	2012	44	177	Mating Success Within Pair	Parental/Reproduction	Yellow	Common Yellowthroat	Dietary	Chroma	M	Geothlypis_trichas	56	-0.12	-0.120581028	0.018867925	0.137360564	-0.389226705	0.149226705	10
Tarof ef al	2005	45	178	Female Preference	Parental/Reproduction	Yellow	Common Yellowthroat	Dietary	PCA	M	Geothlypis_trichas	10	0.5026	0.552778844	0.142857143	0.377964473	-0.238210367	1.243410367	10
Stein and Uy	2005	41	146	Mating Success	Parental/Reproduction	Yellow	Golden-Collared Manakin	Dietary	PCA	M	Manacus_vitellinus	22	0.13	0.13073985	0.052631579	0.229415734	-0.319654838	0.579654838	3
Stein and Uy	2005	41	147	Mating Success	Parental/Reproduction	Yellow	Golden-Collared Manakin	Dietary	PCA	M	Manacus_vitellinus	22	0.27	0.276863823	0.052631579	0.229415734	-0.179654838	0.719654838	3
Stein and Uy	2005	41	148	Mating Success	Parental/Reproduction	Yellow	Golden-Collared Manakin	Dietary	PCA	M	Manacus_vitellinus	22	0.438	0.469753344	0.052631579	0.229415734	-0.011654838	0.887654838	3
Stein and Uy	2005	41	149	Mating Success	Parental/Reproduction	Yellow	Golden-Collared Manakin	Dietary	PCA	M	Manacus_vitellinus	22	0.013	0.013000732	0.052631579	0.229415734	-0.436654838	0.462654838	3
Matysiokova and Remes	2010	33	120	Hatching Success	Parental/Reproduction	Yellow	Great Tit	Dietary	Chroma	F	Parus_major	119	0.031755367	0.031766048	0.00862069	0.092847669	-0.150226064	0.213736799	4
Matysiokova and Remes	2010	33	121	Incubation Feeding by Male	Parental/Reproduction	Yellow	Great Tit	Dietary	Chroma	M	Parus_major	90	0.064978629	0.065070313	0.011494253	0.107211253	-0.145155428	0.275112686	4
Matysiokova and Remes	2010	33	122	Nest Attentiveness Female	Parental/Reproduction	Yellow	Great Tit	Dietary	Chroma	F	Parus_major	143	0.031366854	0.031377147	0.007142857	0.084515425	-0.13428338	0.197017088	4
Parker et al	2003	36	128	Mating Success	Parental/Reproduction	Yellow	Kentucky Warbler	Dietary	PCA	M	Oporornis_formosus	29	0	0	0.038461538	0.196116135	-0.384387625	0.384387625	11
Sundberg	1995	42	156	Clutch Size	Parental/Reproduction	Yellow	Yellowhammer	Dietary	PCA	M	Emberiza_citrinella	61	-0.078459096	-0.078620687	0.017241379	0.131306433	-0.335819704	0.178901513	13
Sundberg	1995	42	157	Clutch Size	Parental/Reproduction	Yellow	Yellowhammer	Dietary	PCA	M	Emberiza_citrinella	32	0.078459096	0.078620687	0.034482759	0.185695338	-0.285503767	0.442421959	13
Sundberg	1995	42	158	Clutch Size	Parental/Reproduction	Yellow	Yellowhammer	Dietary	PCA	F	Emberiza_citrinella	40	0.015707317	0.015708609	0.027027027	0.164398987	-0.306514698	0.337929332	13
Sundberg	1995	42	159	Clutch Size	Parental/Reproduction	Yellow	Yellowhammer	Dietary	PCA	F	Emberiza_citrinella	15	0.1719291	0.173653848	0.083333333	0.288675135	-0.393874164	0.737732364	13
Sundberg	1995	42	160	Fledgling number	Parental/Reproduction	Yellow	Yellowhammer	Dietary	PCA	M	Emberiza_citrinella	68	-0.094108313	-0.094387618	0.015384615	0.124034735	-0.337216393	0.148999766	13
Sundberg	1995	42	161	Fledgling number	Parental/Reproduction	Yellow	Yellowhammer	Dietary	PCA	M	Emberiza_citrinella	36	-0.015707317	-0.015708609	0.03030303	0.174077656	-0.356899523	0.325484888	13
Sundberg	1995	42	162	Fledgling number	Parental/Reproduction	Yellow	Yellowhammer	Dietary	PCA	F	Emberiza_citrinella	40	-0.078459096	-0.078620687	0.027027027	0.164398987	-0.400681111	0.243762919	13
Sundberg	1995	42	163	Fledgling number	Parental/Reproduction	Yellow	Yellowhammer	Dietary	PCA	F	Emberiza_citrinella	15	0.202787295	0.205637682	0.083333333	0.288675135	-0.363015968	0.768590559	13
Sundberg	1995	42	164	Lay Date	Parental/Reproduction	Yellow	Yellowhammer	Dietary	PCA	F	Emberiza_citrinella	37	-0.06279052	-0.062873236	0.029411765	0.171498585	-0.398927746	0.273346707	13
Sundberg	1995	42	165	Lay Date	Parental/Reproduction	Yellow	Yellowhammer	Dietary	PCA	F	Emberiza_citrinella	15	0.397147891	0.420258154	0.083333333	0.288675135	-0.168655373	0.962951154	13
Sundberg	1995	42	166	Lay Date	Parental/Reproduction	Yellow	Yellowhammer	Dietary	PCA	M	Emberiza_citrinella	124	0.015707317	0.015708609	0.008264463	0.090909091	-0.162474501	0.193889135	13
Sundberg	1995	42	167	Lay Date	Parental/Reproduction	Yellow	Yellowhammer	Dietary	PCA	M	Emberiza_citrinella	33	0.187381315	0.189621804	0.033333333	0.182574186	-0.17046409	0.545226719	13
Sundberg and Larsson	1994	43	168	Clutch Size	Parental/Reproduction	Yellow	Yellowhammer	Dietary	PCA	M	Emberiza_citrinella	64	-0.01	-0.010000333	0.016393443	0.12803688	-0.260952285	0.240952285	13
Sundberg and Larsson	1994	43	169	Clutch Size	Parental/Reproduction	Yellow	Yellowhammer	Dietary	PCA	M	Emberiza_citrinella	18	-0.5	-0.549306144	0.066666667	0.25819889	-1.006069824	0.006069824	13
Sundberg and Larsson	1994	43	170	Clutch Size	Parental/Reproduction	Yellow	Yellowhammer	Dietary	PCA	M	Emberiza_citrinella	46	0.11	0.110446916	0.023255814	0.15249857	-0.188897198	0.408897198	13
Sundberg and Larsson	1994	43	171	Feeding rate	Parental/Reproduction	Yellow	Yellowhammer	Dietary	PCA	Both	Emberiza_citrinella	18	-0.64	-0.758173745	0.066666667	0.25819889	-1.146069824	-0.133930176	13
Sundberg and Larsson	1994	43	172	Feeding rate	Parental/Reproduction	Yellow	Yellowhammer	Dietary	PCA	M	Emberiza_citrinella	18	-0.397147891	-0.420258154	0.066666667	0.25819889	-0.903217715	0.108921933	13
Sundberg and Larsson	1994	43	173	Fledgling number	Parental/Reproduction	Yellow	Yellowhammer	Dietary	PCA	M	Emberiza_citrinella	68	0.14	0.140925576	0.015384615	0.124034735	-0.10310808	0.38310808	13
Sundberg and Larsson	1994	43	174	Fledgling number	Parental/Reproduction	Yellow	Yellowhammer	Dietary	PCA	M	Emberiza_citrinella	22	-0.27	-0.276863823	0.052631579	0.229415734	-0.719654838	0.179654838	13
Sundberg and Larsson	1994	43	175	Fledgling number	Parental/Reproduction	Yellow	Yellowhammer	Dietary	PCA	M	Emberiza_citrinella	46	0.36	0.376885901	0.023255814	0.15249857	0.061102802	0.658897198	13
