# Supplementary material for: Carotenoid metabolism strengthens the link between feather coloration and individual quality
Source: Nat Commun. 2018 Jan 8;9:73. doi: 10.1038/s41467-017-02649-z (PMC5758789; doi:10.1038/s41467-017-02649-z)
Supplement: Supplementary file 5 — Supplementary Data 2 [file 41467_2017_2649_MOESM5_ESM.xlsx]

## Sheet: references
study	reference
1	Aguilera, E. & Amat, J. A. Carotenoids, immune response and the expression of sexual ornaments in male greenfinches (Carduelis chloris). Naturwissenschaften 94, 895–902 (2007).
2	Brawner III, W., Hill, G. & Sundermann, C. Effects of coccidial and mycoplasmal infections on carotenoid-based plumage pigmentation in male house finches. Auk 117, 952–963 (2000).
3	del Cerro, S. et al. Carotenoid-based plumage colouration is associated with blood parasite richness and stress protein levels in blue tits (Cyanistes caeruleus). Oecologia 162, 825–835 (2010).
4	Chui, C. K. S., McGraw, K. J. & Doucet, S. M. Carotenoid-based plumage coloration in golden-crowned kinglets Regulus satrapa: pigment characterization and relationships with migratory timing and condition. J. Avian Biol. 42, 309–322 (2011).
5	Crary, A. L. & Rodewald, P. G. Plumage coloration and ornamentation as predictors of nest survival and number of young fledged in Yellow Warblers. J. F. Ornithol. 83, 130–140 (2012).
6	Dauwe, T. & Eens, M. Melanin- and carotenoid-dependent signals of great tits (Parus major) relate differently to metal pollution. Naturwissenschaften 95, 969–973 (2008).
7	Doutrelant, C. et al. Female coloration indicates female reproductive capacity in blue tits. J. Evol. Biol. 21, 226–233 (2008).
8	Dufva, R. & Allander, K. Intraspecific variation in plumage coloration reflects immune response in Great Tit (Parus major) males. Funct. Ecol. 9, 785–789 (1995).
9	Dunn, P. O., Garvin, J. C., Whittingham, L. A., Freeman-Gallant, C. R. & Hasselquist, D. Carotenoid and melanin-based ornaments signal similar aspects of male quality in two populations of the common yellowthroat. Funct. Ecol. 24, 149–158 (2010).
10	Edler, A. U. & Friedl, T. W. P. Individual quality and carotenoid-based plumage ornaments in male red bishops (Euplectes orix): plumage is not all that counts. Biol. J. Linn. Soc. 99, 384–397 (2010).
11	Estep, L., Shawkey, M. & Hill, G. Carotenoid-based breast plumage colour, body condition and clutch size in red fodies (Foudia madagascariensis). Ostrich-Journal African … 77, 164–169 (2006).
12	Figuerola, J., Domènech, J. & Senar, J. C. Plumage colour is related to ectosymbiont load during moult in the serin, Serinus serinus: an experimental study. Anim. Behav. 65, 551–557 (2003).
13	Figuerola, J., Munoz, E., Gutierrez, R. & Ferrer, D. Blood parasites, leucocytes and plumage brightness in the Cirl Bunting, Emberiza cirlus. Funct. Ecol. 13, 594–601 (1999).
14	Fitze, P. S. & Richner, H. Differential effects of a parasite on ornamental structures based on melanins and carotenoids. Behav. Ecol. 13, 401–407 (2002).
15	Freeman-Gallant, C. R. et al. Oxidative damage to DNA related to survivorship and carotenoid-based sexual ornamentation in the common yellowthroat. Biol. Lett. 7, 429–342 (2011).
16	Galván, I. Plumage coloration can be perceived as a multiple condition-dependent signal by Great Tits Parus major. Ibis (Lond. 1859). 152, 359–367 (2010).
17	Harper, D. . Feather mites, pectoral muscle condition, wing length and plumage coloration of passerines. Anim. Behav. 58, 553–562 (1999).
18	Hill, G. & Brawner, W. Melanin–based plumage coloration in the house finch is unaffected by coccidial infection. Proc. R. Soc. B. 265, 1105–1109 (1998).
19	Hill, G., Nolan, P. & Stoehr, A. Pairing success relative to male plumage redness and pigment symmetry in the house finch: temporal and geographic constancy. Behav. Ecol. 10, 48–53 (1999).
20	Hill, G. E. & Farmer, K. L. Carotenoid-based plumage coloration predicts resistance to a novel parasite in the house finch. Naturwissenschaften 92, 30–34 (2005).
21	Hill, G. E., Farmer, K. L. & Beck, M. L. The effect of mycoplasmosis on carotenoid plumage coloration in male house finches. J. Exp. Biol. 207, 2095–2099 (2004).
22	Hõrak, P., Ots, I., Vellau, H., Spottiswoode, C. & Møller, A. P. Carotenoid-based plumage coloration reflects hemoparasite infection and local survival in breeding great tits. Oecologia 126, 166–173 (2001).
23	Horak, P. et al. How coccidian parasites affect health and appearance of greenfinches. J. Anim. … 73, 935–947 (2004).
24	Hõrak, P., Sild, E., Soomets, U., Sepp, T. & Kilk, K. Oxidative stress and information content of black and yellow plumage coloration: an experiment with greenfinches. J. Exp. Biol. 213, 2225–2233 (2010).
25	Isaksson, C. & Andersson, S. Oxidative stress does not influence carotenoid mobilization and plumage pigmentation. Proc. Biol. Sci. 275, 309–314 (2008).
26	Isaksson, C., McLaughlin, P., Monaghan, P. & Andersson, S. Carotenoid pigmentation does not reflect total non-enzymatic antioxidant activity in plasma of adult and nestling great tits, Parus major. Funct. Ecol. 21, 1123–1129 (2007).
27	Isaksson, C., Von Post, M. & Andersson, S. Sexual, seasonal, and environmental variation in plasma carotenoids in great tits, Parus major. Biol. J. Linn. Soc. 92, 521–527 (2007).
28	Isaksson, C., Ornborg, J., Prager, M. & Andersson, S. Sex and age differences in reflectance and biochemistry of carotenoid-based colour variation in the great tit Parus major. Biol. J. Linn. Soc. 95, 758–765 (2008).
29	Jawor, J. M., Gray, N., Beall, S. M. & Breitwisch, R. Multiple ornaments correlate with aspects of condition and behaviour in female northern cardinals, Cardinalis cardinalis. Anim. Behav. 67, 875–882 (2004).
30	Jones, T. M., Rodewald, A. D. & Shustack, D. P. Variation in Plumage Coloration of Northern Cardinals in Urbanizing Landscapes. Wilson J. Ornithol. 122, 326–333 (2010).
31	Linville, S., Breitwisch, R. & Schilling, A. Plumage brightness as an indicator of parental care in northern cardinals. Anim. Behav. 55, 119–127 (1998).
32	Losdat, S., Helfenstein, F., Gaude, B. & Richner, H. Reproductive effort transiently reduces antioxidant capacity in a wild bird. Behav. Ecol. 22, 1218–1226 (2011).
33	Losdat, S., Richner, H., Blount, J. D. & Helfenstein, F. Immune activation reduces sperm quality in the great tit. PLoS One 6, e22221 (2011).
34	Maney, D. L., Davis, A. K., Goode, C. T., Reid, A. & Showalter, C. Carotenoid-based plumage coloration predicts leukocyte parameters during the breeding season in Northern Cardinals (Cardinalis cardinalis). Ethology 114, 369–380 (2008).
35	Matysioková, B. & Remeš, V. Incubation feeding and nest attentiveness in a socially monogamous songbird: Role of feather colouration, territory quality and ambient environment. Ethology 116, 596–607 (2010).
36	McGraw, K. J., Hill, G. E., Navara, K. J. & Parker, R. S. Differential accumulation and pigmenting ability of dietary carotenoids in colorful finches. Physiol. Biochem. Zool. 77, 484–491 (2014).
37	Merila, J., Sheldon, B. & Lindstrom, K. Plumage brightness in relation to haematozoan infections in the greenfinch Carduelis chloris: bright males are a good bet. Ecoscience 6, 12–18 (1999).
38	Navara, K. J. & Hill, G. E. Dietary carotenoid pigments and immune function in a songbird with extensive carotenoid-based plumage coloration. Behav. Ecol. 14, 909–916 (2003).
39	Van Oort, H. & Dawson, R. D. Carotenoid ornamentation of adult male Common Redpolls predicts probability of dying in a salmonellosis outbreak. Funct. Ecol. 19, 822–827 (2005).
40	Parker, T., Stansberry, B., Becker, C. & Gipson, P. Do melanin-or carotenoid-pigmented plumage ornaments signal condition and predict pairing success in the Kentucky Warbler? Condor 105, 663–671 (2003).
41	Senar, J., Negro, J., Quesada, J., Ruiz, I. & Garrido, J. Two pieces of information in a single trait? The yellow breast of the great tit (Parus major) reflects both pigment acquisition and body condition. Behaviour 145, 1195–1210 (2008).
42	Senar, J. C., Figuerola, J. & Pascual, J. Brighter yellow blue tits make better parents. Proc. Biol. Sci. 269, 257–261 (2002).
43	Seutin, G. Plumage Redness in Redpoll Finches Does Not Reflect Hemoparasitic Infection. Oikos 70, 280–286 (1994).
44	Shawkey, M. D., Pillai, S. R. & Hill, G. E. Do feather-degrading bacteria affect sexually selected plumage color? Naturwissenschaften 96, 123–128 (2009).
45	Sundberg, J. Parasites, plumage coloration and reproductive success in the yellowhammer, Emberiza citrinella. Oikos 74, 331-339 (1995).
46	Sundberg, J. & Larsson, C. Male coloration as an indicator of parental quality in the yellowhammer, Emberiza citrinella. Anim. Behav. 48, 885–892 (1994).
47	Thompson, C., Hillgarth, N., Leu, M. & McClure, H. High parasite load in house finches (Carpodacus mexicanus) is correlated with reduced expression of a sexually selected trait. Am. Nat. 149, 270–294 (1997).
48	Vinkler, M., Schnitzer, J., Munclinger, P. & Albrecht, T. Phytohaemagglutinin skin-swelling test in scarlet rosefinch males: low-quality birds respond more strongly. Anim. Behav. 83, 17–23 (2012).
49	Weatherhead, P. J., Metz, K. J., Bennett, G. F. & Irwin, R. E. Parasite faunas, testosterone and secondary sexual traits in male red-winged blackbirds. Behav. Ecol. Sociobiol. 33, 13–23 (1993).
50	Wolfenbarger, L. L. Red coloration of male northern cardinals correlates with mate quality and territory quality. Behav. Ecol. 10, 80–90 (1999).
